# Supplementary material for: Correction: Onecut1 and Onecut2 Play Critical Roles in the Development of the Mouse Retina
Source: PLoS One. 2014 Dec 11;9(12):e115786. doi: 10.1371/journal.pone.0115786 (PMC4263723; doi:10.1371/journal.pone.0115786)
Supplement: Table S4 — The gene expression values resulting from Affymetrix microarrays of isolated WT or KO retinas were analyzed using R and the Bioconductor suite. Cel files were background-corrected and normalized using Mas5 and log(2) transformed. Shown are all genes found to be significantly differentially-expressed, where the average values of either WT or KO expression must exceed 7 (to indicate overall expression in either subset of transcriptomic data). (XLSX) [file pone.0115786.s001.xlsx]

## Sheet: Sheet1
Affymetrix ID	Representative Public ID	UniGene ID	Gene Title	Gene Symbol	e14 OC1_KO1	e14 OC1_ko2.CEL	e14 OC1_ko3	e14 OC1_wt1.CEL	e14 OC1_wt2.CEL	E14 OC1_wt3.CEL		avg KO	avg WT	Diff		Pval
1424197_s_at	BC016538	Mm.201859	Fanconi anemia, complementation group E	Fance	7.05853	6.99877	6.96384	7.57945	7.67669	7.48477		7.00705	7.5803	WT		0.000756888
1436332_at	BB755506	Mm.34885	heat shock protein, alpha-crystallin-related, B6	Hspb6	7.7285	7.72511	7.62038	7.9977	8.03049	7.97069		7.69133	7.99963	WT		0.00145047
1422771_at	AF010133	Mm.325757	MAD homolog 6 (Drosophila)	Smad6	7.88146	7.9598	8.15	8.5854	8.59142	8.52647		7.99708	8.56776	WT		0.00227945
1434559_at	AW536415	Mm.272264	syntaxin 3	Stx3	6.929	6.71489	6.77791	7.41249	7.7148	7.51955		6.80727	7.54895	WT		0.00243207
1424640_at	BC018479	Mm.174998	ADP-ribosylation factor-like 8A	Arl8a	9.57208	9.53704	9.65975	9.92239	10.0989	10.0768		9.58962	10.0327	WT		0.00262717
1455265_a_at	BB100249	Mm.181709	regulator of G-protein signaling 16	Rgs16	8.9165	9.18516	8.83378	9.72742	9.64288	9.78503		8.97848	9.71845	WT		0.00288742
1416007_at	AV172776	Mm.311655	special AT-rich sequence binding protein 1	Satb1	10.8044	10.7707	10.7724	10.9995	10.9291	11.0302		10.7825	10.9862	WT		0.00307565
1438019_at	BM196347	Mm.390586	inositol 1,3,4,5,6-pentakisphosphate 2-kinase	Ippk	8.25885	8.32439	8.27404	8.41117	8.44247	8.47191		8.28576	8.44185	WT		0.00412852
1435713_at	BQ176566	Mm.270091	methyltransferase like 2	Mettl2	8.61242	8.59262	8.64239	8.99431	8.92653	8.82129		8.61581	8.91404	WT		0.00469826
1438006_at	BB818702	Mm.29950	RIKEN cDNA 4933439F18 gene	4933439F18Rik	9.68583	9.70324	9.63602	9.78177	9.80907	9.79669		9.67503	9.79584	WT		0.00504281
1421512_at	NM_008383	Mm.288729	centrosomal protein 250	Cep250	6.61637	6.60919	6.60535	7.47645	7.50164	7.08765		6.6103	7.35525	WT		0.0051306
1423267_s_at	BB493533	Mm.16234	integrin alpha 5 (fibronectin receptor alpha)	Itga5	6.50767	6.77003	6.49281	7.17176	7.08076	7.05378		6.59017	7.1021	WT		0.00614546
1435609_at	BB304905	Mm.215389	transformation related protein 53 binding protein 1	Trp53bp1	9.17545	9.19986	9.27401	9.48413	9.52138	9.39623		9.21644	9.46725	WT		0.00616242
1434829_at	BB487560	Mm.266871	Casitas B-lineage lymphoma	Cbl	10.5877	10.5747	10.5421	10.6991	10.6458	10.6871		10.5682	10.6773	WT		0.00662418
1436930_x_at	BB000512	Mm.247676	predicted gene 6453 /// hydroxymethylbilane synthase	Gm6453 /// Hmbs	7.94331	8.09345	7.85307	8.49183	8.71687	8.42095		7.96328	8.54322	WT		0.00692693
1428597_at	AV332241	Mm.290975	TBC1 domain family, member 9B	Tbc1d9b	7.81153	7.69937	7.75445	8.05158	7.93598	8.05869		7.75512	8.01542	WT		0.00710332
1426344_at	AK016671	Mm.275121	GLE1 RNA export mediator (yeast)	Gle1	9.3455	9.28538	9.37271	9.5083	9.47776	9.56794		9.33453	9.518	WT		0.00769161
1459911_at	AA285490	Mm.102872	cerebellar degeneration-related protein 2-like	Cdr2l	8.46136	8.67171	8.69436	9.21128	9.06968	8.99545		8.60914	9.09213	WT		0.00774621
1460625_at	BB334120	Mm.29367	predicted gene 1568	Gm1568	9.01364	9.21118	8.97953	9.61141	9.4276	9.47903		9.06812	9.50601	WT		0.00844663
1417501_at	NM_015797	Mm.27445	F-box protein 6	Fbxo6	7.05934	7.13607	7.11779	7.57397	7.50943	7.33081		7.1044	7.47141	WT		0.00859108
1428956_at	BI133227	Mm.49942	transmembrane protein 177	Tmem177	7.70478	7.75426	7.82229	8.12687	8.0757	7.95586		7.76044	8.05281	WT		0.00872331
1437536_at	BM951276	Mm.39703	fukutin related protein	Fkrp	6.73717	6.40835	6.84387	7.22966	7.52347	7.52883		6.66313	7.42732	WT		0.00962329
1429145_at	AK002650	Mm.46346	NHL repeat containing 2	Nhlrc2	8.69266	8.66844	8.52913	8.96941	9.15911	8.94455		8.63008	9.02435	WT		0.00965677
1459991_at	BB104162	Mm.249545	myosin IXa	Myo9a	7.59431	7.36503	7.55908	7.8234	7.86406	7.8381		7.50614	7.84185	WT		0.00969538
1431820_at	AK014549	Mm.386816	RIKEN cDNA 4632404H12 gene	4632404H12Rik	7.02162	7.02134	6.95226	7.32796	7.40794	7.19054		6.99841	7.30881	WT		0.0100657
1433576_at	BG065061	Mm.29815	methionine adenosyltransferase II, alpha	Mat2a	10.5575	10.6512	10.4749	10.8736	10.9139	10.7802		10.5612	10.8559	WT		0.0102631
1419104_at	NM_025341	Mm.181473	abhydrolase domain containing 6	Abhd6	7.5491	7.48917	7.48568	7.74303	7.89251	8.02418		7.50798	7.88657	WT		0.0106686
1415943_at	BI788645	Mm.2580	syndecan 1	Sdc1	9.42953	9.48618	9.44118	9.66811	9.60844	9.56067		9.4523	9.61241	WT		0.0107953
1439725_at	BB384963	Mm.235807	protein tyrosine phosphatase, receptor type, T	Ptprt	6.63049	6.84128	6.62801	7.14664	7.14594	6.99044		6.69993	7.09434	WT		0.0108522
1438456_at	BB327773	Mm.277327	histocompatibility 13	H13	8.69165	8.55657	8.38015	8.95412	8.94897	8.9357		8.54279	8.94627	WT		0.011113
1448273_at	NM_008180	Mm.252316	glutathione synthetase	Gss	7.60142	7.56635	7.62789	7.88929	7.72997	7.87616		7.59855	7.83181	WT		0.0125138
1424179_at	BC005565	Mm.41479	pleckstrin homology domain containing, family J member 1	Plekhj1	8.43779	8.28922	8.08562	8.88658	8.72939	8.70308		8.27088	8.77302	WT		0.0127477
1449439_at	BB524597	Mm.29466	Kruppel-like factor 7 (ubiquitous)	Klf7	11.572	11.5841	11.5624	11.7582	11.6522	11.7491		11.5729	11.7198	WT		0.0130493
1453776_at	BB632998	Mm.295647	sorting nexin family member 21	Snx21	6.54833	6.80698	6.60039	6.97908	7.04656	7.17863		6.6519	7.06809	WT		0.0133522
1434626_at	AV299625	Mm.31204	RNA pseudouridylate synthase domain containing 3	Rpusd3	7.99222	8.06083	8.04921	8.22863	8.1556	8.14301		8.03409	8.17575	WT		0.0141915
1436829_at	BB667112	Mm.422769	tripartite motif-containing 67	Trim67	8.18172	8.25631	7.76409	8.67907	8.84085	8.68715		8.06738	8.73569	WT		0.0145338
1456475_s_at	BB216074	Mm.25594	protein kinase, cAMP dependent regulatory, type II beta	Prkar2b	10.7794	10.7612	10.8436	10.9616	11.1884	11.1263		10.7947	11.0921	WT		0.0145816
1449630_s_at	AW491150	Mm.7445	MAP/microtubule affinity-regulating kinase 1	Mark1	10.2569	10.3458	10.3152	10.571	10.4464	10.468		10.306	10.4951	WT		0.0152101
1455230_at	BQ176350	Mm.391790	---	---	11.1201	10.9895	10.9427	11.431	11.2278	11.3913		11.0174	11.35	WT		0.0152505
1424412_at	BE650508	Mm.28013	opioid growth factor receptor-like 1	Ogfrl1	9.8916	9.83622	9.8006	9.98216	10.0291	9.94831		9.84281	9.98653	WT		0.0152803
1454953_at	BB246182	Mm.426344	ring finger protein 157	Rnf157	9.40058	9.30966	9.38825	9.51446	9.49428	9.59276		9.36617	9.53383	WT		0.0154617
1422770_at	AB052834	Mm.9286	RAD51-like 3 (S. cerevisiae)	Rad51l3	7.43748	7.5	7.49255	7.57044	7.59928	7.5511		7.47668	7.57361	WT		0.0160111
1419539_at	NM_018885	Mm.103784	Iroquois related homeobox 4 (Drosophila)	Irx4	8.65672	8.42902	8.5262	8.99877	8.81757	8.83864		8.53731	8.88499	WT		0.0163789
1438469_at	BG071122	Mm.210146	BCL6 co-repressor-like 1	Bcorl1	7.21498	7.3179	7.3635	7.60153	7.45937	7.5774		7.2988	7.5461	WT		0.0163829
1451402_at	BC013470	Mm.35105	ecdysoneless homolog (Drosophila)	Ecd	10.9162	10.9577	10.9549	11.1313	11.1741	11.354		10.9429	11.2198	WT		0.0163837
1441077_at	AW494980	---	expressed sequence AW124847	AW124847	6.52063	6.91753	6.33917	7.24278	7.29056	7.26699		6.59244	7.26678	WT		0.0170194
1448944_at	AK011144	Mm.271745	neuropilin 1	Nrp1	9.24526	9.22139	9.25516	9.63207	9.38924	9.55047		9.2406	9.52393	WT		0.0170656
1419170_at	BB667295	Mm.272705	family with sequence similarity 174, member A	Fam174a	10.7609	11.025	10.7399	11.1834	11.2036	11.2358		10.8419	11.2076	WT		0.0170713
1454070_a_at	AK014975	Mm.121918	DDHD domain containing 1	Ddhd1	7.61275	7.54362	7.66105	8.18857	8.05445	7.83825		7.60581	8.02709	WT		0.01731
1454632_at	AV328515	Mm.341747	RIKEN cDNA 6330442E10 gene	6330442E10Rik	8.29038	8.19581	8.34935	8.47648	8.72823	8.69231		8.27851	8.63234	WT		0.0173626
1417599_at	NM_133983	Mm.5356	CD276 antigen	Cd276	8.41833	8.24526	8.44067	9.02968	9.22203	8.71897		8.36809	8.99023	WT		0.0173644
1459806_x_at	BB110309	Mm.168680	mitochondrial ribosomal protein S23	Mrps23	6.75802	6.81902	6.90604	7.3143	7.39723	7.05421		6.82769	7.25525	WT		0.0187645
1434271_at	BM124000	Mm.229444	glucosidase beta 2	Gba2	9.63899	9.58176	9.53864	9.68128	9.73841	9.72737		9.58646	9.71568	WT		0.0189513
1420603_s_at	NM_009016	Mm.458004	retinoic acid early transcript 1, alpha /// retinoic acid early transcript beta /// retinoic acid early transcript gamma /// retinoic acid early transcript delta /// retinoic acid early transcript 1E	Raet1a /// Raet1b /// Raet1c /// Raet1d /// Raet1e	6.69365	6.67073	6.78969	7.47302	7.20917	7.02061		6.71803	7.23426	WT		0.0192487
1452624_at	BM900077	Mm.292568	leucine rich repeat transmembrane neuronal 1	Lrrtm1	7.66168	7.54371	7.58052	7.74081	7.92173	7.9315		7.5953	7.86468	WT		0.01931
1434223_at	BG695079	Mm.38907	similar to organic solute carrier protein 1 /// organic solute carrier partner 1	LOC100044374 /// Oscp1	8.49702	8.60512	8.30616	8.75158	8.94437	8.92882		8.46944	8.87492	WT		0.0193115
1424550_at	BB663137	Mm.287359	zinc finger, FYVE domain containing 27	Zfyve27	8.3064	8.26399	8.42558	8.63037	8.54756	8.50617		8.33199	8.56137	WT		0.0193555
1433464_at	BB475675	Mm.287810	importin 13	Ipo13	9.3879	9.37994	9.32544	9.79325	9.53468	9.6394		9.36443	9.65578	WT		0.0198811
1431080_at	BB611374	---	UDP-N-acetyl-alpha-D-galactosamine:polypeptide N-acetylgalactosaminyltransferase-like 6	Galntl6	6.74205	6.679	6.83753	7.18322	7.11422	6.93429		6.75286	7.07725	WT		0.020585
1456528_x_at	AU017074	Mm.154378	nucleolin	Ncl	7.67436	6.8239	6.39026	8.21137	8.52829	8.4751		6.96284	8.40492	WT		0.0208198
1433586_at	BB612707	Mm.293466	RGM domain family, member B	Rgmb	9.43128	9.37033	9.64058	9.95757	9.75125	10.0309		9.48073	9.91323	WT		0.0209388
1434777_at	BG064871	Mm.1055	v-myc myelocytomatosis viral oncogene homolog 1, lung carcinoma derived (avian)	Mycl1	10.4963	10.4753	10.4873	10.709	10.5645	10.6895		10.4863	10.6543	WT		0.0211998
1418716_at	AK004037	Mm.476867	mitochondrial ribosomal protein S25	Mrps25	8.68435	8.59751	8.7225	8.92509	8.94747	8.79528		8.66812	8.88928	WT		0.0212681
1417393_a_at	NM_026125	Mm.29140	family with sequence similarity 132, member A	Fam132a	9.69727	9.49257	9.67474	9.90101	9.89194	9.82867		9.62152	9.87387	WT		0.0213145
1442299_at	AU015144	Mm.440115	mitochondrial ribosomal protein L27 pseudogene /// mitochondrial ribosomal protein L27	EG622268 /// Mrpl27	6.47791	7.1272	6.90533	7.45569	7.69064	7.56975		6.83681	7.57203	WT		0.0220603
1434776_at	BQ176610	Mm.260374	sema domain, seven thrombospondin repeats (type 1 and type 1-like), transmembrane domain (TM) and short cytoplasmic domain, (semaphorin) 5A	Sema5a	8.08288	8.28619	8.21312	8.38493	8.44302	8.50573		8.19406	8.44456	WT		0.0220838
1424316_at	BC018167	Mm.383426	solute carrier family 25 (mitochondrial thiamine pyrophosphate carrier), member 19	Slc25a19	8.02543	8.03505	8.00753	8.21506	8.09364	8.2219		8.02267	8.17687	WT		0.0220874
1425908_at	BC003294	Mm.2344	guanine nucleotide binding protein (G protein), beta 1	Gnb1	7.25476	7.30222	7.05705	8.00516	7.52932	8.03012		7.20468	7.85487	WT		0.022271
1452283_at	BC004678	Mm.158669	Ras association (RalGDS/AF-6) domain family (N-terminal) member 8	Rassf8	8.92576	9.03928	8.86959	9.1106	9.12688	9.16752		8.94488	9.135	WT		0.0226056
1435268_at	BB274357	Mm.393508	---	---	8.02049	7.89531	8.08335	8.48468	8.44441	8.19602		7.99972	8.37504	WT		0.0238797
1426471_at	BM225280	Mm.296100	zinc finger protein 52	Zfp52	6.94402	7.02835	7.04593	7.30543	7.12218	7.27965		7.0061	7.23576	WT		0.0245645
1448171_at	AA414485	Mm.2847	seven in absentia 2	Siah2	6.95795	6.9939	7.16732	7.4702	7.28169	7.63158		7.03973	7.46116	WT		0.0246287
1456329_at	BB130087	Mm.31696	protogenin homolog (Gallus gallus)	Prtg	8.46988	8.60693	8.40322	9.03782	8.80692	8.75193		8.49335	8.86556	WT		0.0247445
1424078_s_at	BC003424	Mm.299399	peroxisomal biogenesis factor 6	Pex6	9.75943	9.63548	9.75078	9.88816	9.83878	9.86476		9.71523	9.8639	WT		0.0247893
1455354_at	BG061773	Mm.220310	DDB1 and CUL4 associated factor 5	Dcaf5	8.03796	7.92409	8.21459	8.32158	8.5784	8.45651		8.05888	8.45216	WT		0.0249495
1434928_at	BB769886	Mm.44591	growth arrest-specific 2 like 1	Gas2l1	8.05083	7.92434	8.14813	8.34527	8.23208	8.3988		8.0411	8.32538	WT		0.0249867
1435661_at	BB018660	Mm.261275	amyotrophic lateral sclerosis 2 (juvenile) chromosome region, candidate 4	Als2cr4	10.2456	10.3258	10.3079	10.4863	10.4703	10.372		10.2931	10.4429	WT		0.025696
1433555_at	BM932622	Mm.477788	ELL associated factor 1	Eaf1	8.3614	8.67969	8.33123	8.79444	9.20395	9.07867		8.45744	9.02569	WT		0.0260132
1447493_at	AI413840	Mm.440256	RIKEN cDNA A530088H08 gene	A530088H08Rik	6.6592	7.09734	6.9548	7.29604	7.41805	7.38442		6.90378	7.36617	WT		0.0260739
1425488_at	BC025870	Mm.28200	SLU7 splicing factor homolog (S. cerevisiae)	Slu7	9.71056	9.51221	9.57663	9.8018	9.83383	9.78477		9.5998	9.8068	WT		0.0262809
1427338_at	BC027090	Mm.80685	ciliary rootlet coiled-coil, rootletin	Crocc	8.52007	8.55644	8.33336	8.75642	8.67097	8.81681		8.46995	8.74807	WT		0.0264744
1423698_at	BC003900	Mm.143167	non-SMC condensin II complex, subunit H2	Ncaph2	10.5669	10.4275	10.5337	10.6365	10.6664	10.6713		10.5093	10.6581	WT		0.0266661
1438876_at	BB667355	---	RIKEN cDNA A130014A01 gene	A130014A01Rik	6.47347	6.74002	6.82373	7.089	7.29252	7.02254		6.67907	7.13468	WT		0.0267817
1438647_x_at	BB503830	Mm.24643	centrin 2	Cetn2	11.8311	11.8612	11.7474	11.9509	12.1737	12.0613		11.8132	12.0619	WT		0.0268429
1423478_at	BF660388	Mm.207496	protein kinase C, beta	Prkcb	7.24016	7.36828	7.55142	7.96999	7.69475	7.75528		7.38662	7.80667	WT		0.0269078
1435633_at	AV338080	Mm.397449	PWWP domain containing 2A	Pwwp2a	10.5308	10.4732	10.3659	10.6818	10.5934	10.6547		10.4567	10.6433	WT		0.0273454
1417591_at	NM_133783	Mm.28048	prostaglandin E synthase 2	Ptges2	7.06659	7.57691	7.14283	8.33816	7.72177	8.25527		7.26211	8.10507	WT		0.0280384
1456582_x_at	BB024498	Mm.440194	mitochondrial fission factor	Mff	6.91519	6.9834	7.38542	7.70614	7.49846	7.76075		7.09467	7.65512	WT		0.0284371
1438630_x_at	AV260654	Mm.29815	methionine adenosyltransferase II, alpha	Mat2a	11.8227	11.7224	11.9327	11.9981	12.059	12.0653		11.8259	12.0408	WT		0.0289067
1449668_s_at	AW557298	Mm.34087	folliculin interacting protein 1	Fnip1	9.47967	9.72932	9.48023	9.82485	10.058	10.2214		9.56307	10.0347	WT		0.0293016
1418238_at	AV221988	Mm.6635	isovaleryl coenzyme A dehydrogenase	Ivd	8.83935	9.1177	8.80528	9.23971	9.35627	9.22322		8.92078	9.27307	WT		0.0305358
1425837_a_at	AF199491	Mm.86541	CCR4 carbon catabolite repression 4-like (S. cerevisiae) /// similar to carbon catabolite repression 4 protein homolog	Ccrn4l /// LOC100047134	9.7472	9.9279	9.78267	9.99131	10.049	9.99102		9.81926	10.0104	WT		0.0309125
1417348_at	NM_025966	Mm.358702	RIKEN cDNA 2310039H08 gene	2310039H08Rik	10.3531	10.2798	10.1697	10.5187	10.4134	10.472		10.2675	10.4681	WT		0.0309134
1417799_at	BC020190	Mm.396107	ATPase, H+ transporting, lysosomal V1 subunit G2	Atp6v1g2	7.66497	7.83912	7.47781	8.15077	7.93543	8.08451		7.66063	8.0569	WT		0.031608
1417440_at	NM_033566	Mm.22478	AT rich interactive domain 1A (SWI-like)	Arid1a	10.8028	11.0207	10.8338	11.1621	11.1598	11.0657		10.8857	11.1292	WT		0.0316083
1423827_s_at	BC024616	Mm.29960	nucleolar complex associated 4 homolog (S. cerevisiae)	Noc4l	9.53	9.73027	9.64127	9.88084	9.7864	9.93517		9.63385	9.86747	WT		0.0321008
1439199_at	BB310749	---	predicted gene 2769	Gm2769	6.39857	6.99322	6.88576	7.26433	7.42913	7.41721		6.75919	7.37022	WT		0.0326616
1441716_at	BB408626	Mm.152761	---	---	6.69655	6.30824	6.47166	6.78556	7.16931	7.22595		6.49215	7.06027	WT		0.0333553
1448883_at	NM_011175	Mm.17185	legumain	Lgmn	9.4293	9.33863	9.39432	9.55246	9.45713	9.51565		9.38742	9.50842	WT		0.0342322
1419968_at	C77386	Mm.381907	expressed sequence C77370	C77370	6.22811	5.98019	7.01213	7.60101	7.4335	7.26735		6.40681	7.43396	WT		0.0343544
1448208_at	NM_008539	Mm.223717	MAD homolog 1 (Drosophila)	Smad1	11.7292	11.7508	11.7324	11.896	11.8914	11.7823		11.7375	11.8565	WT		0.034385
1436587_at	AV274012	Mm.477090	WD repeat domain 38	Wdr38	6.85619	6.48439	6.14627	7.17423	7.30315	7.05318		6.49561	7.17685	WT		0.0350381
1437618_x_at	BB273882	Mm.167625	G protein-coupled receptor 85	Gpr85	9.7248	9.72752	9.60106	9.80302	10.0093	9.92677		9.68446	9.91302	WT		0.0351775
1424872_at	BC012405	---	RIKEN cDNA 2310001H12 gene	2310001H12Rik	8.77355	9.09124	9.18571	9.48232	9.48753	9.33596		9.01683	9.43527	WT		0.0355889
1440452_at	AW495265	Mm.477164	dystrophin related protein 2	Drp2	7.88495	7.89764	8.07902	8.67255	8.32428	8.23707		7.95387	8.4113	WT		0.035852
1422477_at	AF328140	Mm.40717	CDK5 and Abl enzyme substrate 1	Cables1	7.54574	7.41655	7.03039	8.01472	7.75194	7.84007		7.33089	7.86891	WT		0.0358738
1432494_a_at	AK006115	Mm.292345	RIKEN cDNA 1700019E19 gene	1700019E19Rik	10.7332	10.7318	10.7003	11.0333	10.8335	10.8748		10.7218	10.9139	WT		0.0360081
1435682_at	BB773089	Mm.276076	leucyl-tRNA synthetase, mitochondrial	Lars2	9.2778	8.62948	8.18211	10.1466	9.81802	9.52397		8.69646	9.82954	WT		0.0361847
1448540_a_at	BC021536	Mm.347369	RIKEN cDNA 0610012G03 gene	0610012G03Rik	10.7929	10.7938	10.7123	10.8983	11.0505	10.8921		10.7663	10.947	WT		0.0365273
1427797_s_at	BF580235	---	predicted gene, EG665955	EG665955	6.6237	6.84694	6.89702	7.35202	7.18721	7.01597		6.78922	7.18507	WT		0.0367705
1457849_at	BG066634	Mm.441755	---	---	6.90529	6.64359	6.45295	7.06617	7.37578	7.08207		6.66728	7.17467	WT		0.0373095
1440931_at	BG807042	Mm.214317	scratch homolog 2, zinc finger protein (Drosophila)	Scrt2	6.74669	7.05963	6.8153	7.26279	7.18316	7.57259		6.87387	7.33952	WT		0.0375912
1437868_at	BE687858	Mm.74610	family with sequence similarity 46, member A	Fam46a	6.04806	6.73415	6.69796	7.47845	7.34913	7.03299		6.49339	7.28686	WT		0.0376226
1435823_x_at	AW491662	Mm.268933	EGF-like domain 7	Egfl7	6.97009	6.59939	7.02714	7.27286	7.30829	7.63356		6.86554	7.4049	WT		0.0378173
1421090_at	NM_013510	Mm.20852	erythrocyte protein band 4.1-like 1	Epb4.1l1	7.19082	6.84401	7.15427	7.82579	7.59015	7.36027		7.06303	7.59207	WT		0.0381733
1427732_s_at	BC026477	Mm.101876	ATP-binding cassette, sub-family G (WHITE), member 4	Abcg4	7.49218	8.1494	7.70685	8.2256	8.77739	8.76912		7.78281	8.5907	WT		0.0385183
1451671_at	AV094567	Mm.104789	golgi reassembly stacking protein 1	Gorasp1	8.66221	8.57196	8.77715	8.96754	8.86833	9.18581		8.67044	9.00723	WT		0.0386125
1450916_at	AI843206	Mm.216257	staufen (RNA binding protein) homolog 2 (Drosophila)	Stau2	9.64943	9.67898	9.6659	9.78986	10.0595	9.87046		9.66477	9.90661	WT		0.0395889
1435045_s_at	AW536912	Mm.173337	mitogen-activated protein kinase 8 interacting protein 2	Mapk8ip2	8.80158	8.79153	8.95651	9.02041	8.99852	9.01644		8.84987	9.01179	WT		0.0396104
1424205_at	BI661719	Mm.246803	SWI/SNF related, matrix associated, actin dependent regulator of chromatin, subfamily a, member 5	Smarca5	11.7172	11.7298	11.6094	11.7934	11.9183	12.0123		11.6855	11.908	WT		0.0397183
1436081_a_at	BE632205	Mm.181488	zinc finger protein 414	Zfp414	9.81003	9.61773	9.7079	9.96502	9.89452	9.85407		9.71189	9.90454	WT		0.0401224
1439887_at	BB364961	Mm.389162	ring finger protein 152	Rnf152	6.85044	6.89264	6.5161	7.3322	7.18634	7.04158		6.75306	7.1867	WT		0.0408772
1449420_at	NM_008800	Mm.390792	phosphodiesterase 1B, Ca2+-calmodulin dependent	Pde1b	10.5065	10.2935	10.3666	10.621	10.5439	10.5951		10.3889	10.5866	WT		0.0409
1447985_s_at	C80642	Mm.130148	ankyrin repeat and IBR domain containing 1	Ankib1	6.63914	6.3392	6.29986	6.71387	7.39927	7.26558		6.42607	7.12624	WT		0.0410388
1456310_a_at	AV218922	Mm.10374	RIKEN cDNA 2610002J02 gene	2610002J02Rik	9.87691	9.63411	9.72508	10.0038	9.9244	10.1251		9.74537	10.0178	WT		0.041209
1443486_at	AV294603	Mm.442015	Component of oligomeric golgi complex 7	Cog7	6.96813	6.83072	6.7743	7.31551	7.01651	7.40613		6.85771	7.24605	WT		0.0414017
1427015_at	BI732921	Mm.22915	Riken cDNA C230021P08 gene	C230021P08Rik	6.88198	6.70802	7.12153	7.51241	7.19049	7.69663		6.90384	7.46651	WT		0.0417387
1444696_at	AV374217	Mm.23240	CDNA sequence BC059841	BC059841	7.81625	7.94436	8.03105	8.25544	8.22022	8.06799		7.93055	8.18122	WT		0.0418075
1423999_at	J02995	Mm.1318	c-abl oncogene 1, receptor tyrosine kinase	Abl1	9.8018	9.80151	10.0099	10.3997	10.0482	10.2565		9.87106	10.2348	WT		0.042094
1417191_at	NM_013760	Mm.27432	DnaJ (Hsp40) homolog, subfamily B, member 9	Dnajb9	10.4816	10.4606	10.5387	10.5954	10.5536	10.6467		10.4936	10.5986	WT		0.0421839
1442134_at	BB815146	Mm.132381	proline rich 11	Prr11	8.36845	8.16537	8.49871	8.58864	8.85919	8.68653		8.34417	8.71145	WT		0.0426116
1435349_at	BB752129	Mm.266341	neuropilin 2	Nrp2	6.89871	6.46389	6.13617	7.22356	7.02788	7.31661		6.49959	7.18935	WT		0.0434877
1428580_at	AK010847	Mm.22028	biliverdin reductase A	Blvra	6.89681	6.74572	6.90497	7.09885	6.95908	7.08257		6.84917	7.04684	WT		0.0438766
1416953_at	NM_010217	Mm.390287	connective tissue growth factor	Ctgf	7.10837	6.8182	6.86754	7.48622	7.86157	7.22791		6.93137	7.52524	WT		0.0440265
1422730_at	AK004806	Mm.10987	LIM domains containing 1	Limd1	9.7128	9.54467	9.60933	10.0278	9.86994	9.76273		9.62227	9.88681	WT		0.0441284
1457881_at	BB197141	Mm.240435	oxysterol binding protein-like 6	Osbpl6	7.30911	7.18515	7.52571	7.55142	7.76267	7.78504		7.33999	7.69971	WT		0.0443517
1431419_at	BI082843	Mm.439805	PRELI domain containing 1	Prelid1	6.40723	6.43211	6.90437	7.29743	7.03953	7.01404		6.58124	7.117	WT		0.0445252
1448134_at	NM_013753	Mm.269699	cDNA sequence X99384	X99384	8.02214	7.92666	8.30524	8.37125	8.50352	8.41918		8.08468	8.43132	WT		0.0446955
1450417_a_at	BG070206	Mm.21938	predicted gene 6440 /// similar to 40S ribosomal protein S20 /// ribosomal protein S20	Gm6440 /// LOC675813 /// Rps20	7.25238	7.81706	7.72388	8.1134	8.17166	8.0506		7.59777	8.11189	WT		0.0448154
1416110_at	NM_026404	Mm.273350	solute carrier family 35, member A4	Slc35a4	9.60828	9.64381	9.46343	9.89665	9.68772	9.89314		9.57184	9.82584	WT		0.0453105
1434631_at	AU040849	Mm.29006	DNA segment, Chr 3, ERATO Doi 751, expressed	D3Ertd751e	7.02303	6.91011	7.08458	7.66154	7.29697	7.25405		7.00591	7.40419	WT		0.045685
1418161_at	NM_020605	Mm.306870	junctophilin 3	Jph3	7.45953	7.22854	7.15784	7.50016	7.56217	7.63312		7.28197	7.56515	WT		0.0457255
1423232_at	X63190	Mm.5025	ets variant gene 4 (E1A enhancer binding protein, E1AF)	Etv4	6.61804	6.40929	6.9826	7.3195	7.13728	7.10253		6.66998	7.18644	WT		0.0458935
1434272_at	AV231491	Mm.7233	cytoplasmic polyadenylation element binding protein 2	Cpeb2	7.31444	8.02659	7.61934	8.14269	8.34781	8.32508		7.65346	8.27186	WT		0.0459526
1429189_at	BI440651	Mm.300178	arylsulfatase B	Arsb	9.10336	9.09544	9.05986	9.24883	9.27667	9.1313		9.08622	9.21893	WT		0.04624
1452132_at	BE951033	Mm.390375	TLC domain containing 1	Tlcd1	7.77716	7.96471	7.88046	8.28824	8.00694	8.16387		7.87411	8.15302	WT		0.0463114
1424386_at	BC020184	Mm.293588	receptor accessory protein 2	Reep2	7.43713	7.68776	7.66232	7.87134	7.77132	7.91923		7.59574	7.85396	WT		0.0466573
1436208_at	BG075316	Mm.234152	ankyrin repeat and SOCS box-containing 1	Asb1	8.35735	8.24815	8.34986	8.42386	8.4551	8.57881		8.31845	8.48592	WT		0.0468933
1449661_at	AW536442	Mm.283410	Suppressor of zeste 12 homolog (Drosophila)	Suz12	7.69664	8.26208	7.95005	8.33321	8.63065	8.89176		7.96959	8.61854	WT		0.0475916
1434141_at	BG072799	Mm.143831	guanylate cyclase 1, soluble, alpha 3	Gucy1a3	8.38425	8.25867	8.45505	8.67589	8.80339	8.50267		8.36599	8.66065	WT		0.0476589
1426067_x_at	L20509	Mm.256034	chaperonin containing Tcp1, subunit 3 (gamma)	Cct3	7.9637	7.90644	7.33739	8.47804	8.25905	8.26598		7.73584	8.33436	WT		0.0479546
1427320_at	BB316578	Mm.22891	coatomer protein complex, subunit gamma 2, antisense 2	Copg2as2	10.4891	10.4772	10.4917	10.5302	10.6373	10.6906		10.486	10.6194	WT		0.0480281
1434529_x_at	AV167042	Mm.30264	checkpoint with forkhead and ring finger domains	Chfr	10.7226	10.3985	10.4276	10.8259	11.1993	10.8581		10.5163	10.9611	WT		0.0481085
1448710_at	D87747	Mm.1401	chemokine (C-X-C motif) receptor 4	Cxcr4	10.862	10.9095	11.0553	11.068	11.2208	11.3174		10.9423	11.2021	WT		0.0491808
1456533_at	BM119324	Mm.38526	dpy-19-like 1 (C. elegans)	Dpy19l1	9.43216	9.42113	9.39669	9.45218	9.52644	9.4749		9.41666	9.48451	WT		0.0494381
1454893_at	BB765852	Mm.274708	family with sequence similarity 189, member B	Fam189b	9.01971	8.90589	8.92329	9.35328	9.07634	9.16333		8.94963	9.19765	WT		0.0496407
1422705_at	AV370981	Mm.73682	prostate transmembrane protein, androgen induced 1	Pmepa1	10.3476	10.361	10.4186	10.4511	10.5052	10.6166		10.3757	10.5243	WT		0.0496522
1455520_at	AV327200	Mm.458056	protein phosphatase 2, regulatory subunit B (B56), gamma isoform	Ppp2r5c	7.68688	7.81603	7.9425	7.96612	8.11508	8.19158		7.81514	8.09093	WT		0.0497158
1430241_at	AK018254	Mm.159703	F-box and leucine-rich repeat protein 17	Fbxl17	7.52993	7.88172	7.86276	7.99584	8.17069	8.19107		7.75814	8.1192	WT		0.0499039
